# Supplementary material for: MARCKS as a Potential Therapeutic Target in Inflammatory Breast Cancer
Source: Cells. 2022 Sep 19;11(18):2926. doi: 10.3390/cells11182926 (PMC9496908; doi:10.3390/cells11182926)
Supplement: Supplementary file 1 [file cells-11-02926-s001.zip]

Archive with 1 entries (1 files):
- cells-1832917-supplementary.pdf
